# Supplementary material for: Limited knowledge of health risks along the illegal wild meat value chain in the Nairobi Metropolitan Area (NMA)
Source: PLoS One. 2025 Mar 26;20(3):e0316596. doi: 10.1371/journal.pone.0316596 (PMC11940438; doi:10.1371/journal.pone.0316596)
Supplement: S4 File — (XLSX) [file pone.0316596.s004.xlsx]

## Sheet: KAP Salient themes
Themes 1				Sub-themes
1. Wild meat sources	Nodes	Type of value Chain			Notes
	Poachers		Dead animals	Roadkills
				Railkills
				Electrocuted animals
				Colapsed or weak animals during the dry season	Assumed to be just hungry; some people avoid
				Predator kill
			Live animals	Hunted (Hunting methods)
				Animal attacked and slaughtered on the spot
	Retailers	Local supply	Dead animals	Roadkills
				Railkills
				Electrocuted animals
				Colapsed animals during the dry season
				Predator kill
			Live animals	Hunted
				Animal attacked and slaughtered on the spot
	Retailers (or wholesalers)	Distant supply	Live animals	Hunted
			Poachers
	Transporters		Live animals	Hunted
			Poachers
	Consumers		Dead animals	Roadkills
				Railkills
				Electrocuted animals
				Colapsed animals during the dry season
				Predator kill
				Hunter/retailers
			Live animals	Hunted
				Animal attacked and slaughtered on the spot
			Poachers
			Retailers
			Cooked/processed meat	Friends or neighbors
				Retailers
				Eateries
Theme 2				Sub-themes
2. Interaction with wild meat	Poachers		Trap	Snares
			Kill	Dogs
				hit by rod
				hit by stone
				pangas (with or without torchlight and hooting)
				spears and arrows
			Slaughter	Hang on a tree
				Slaughter on the ground
				Lay on leaves
			Bleed	To prevent meat from going stale
			Eviscerates
			Skin
			Defeathering	Use fire
				Plucking
			Cut meat from wild animal, or into pieces
			Carry and transport meat	On foot
				Motorcycle
				Vehicle
	Transporters		Transport wild animals or wild meat	Motorcycle
				Vehicle
	Retailers		Handle meat at sale, during transport
			Trap
			Kill	Dogs
				hit by rod
				hit by stone
				pangas (with or without trchlight and hooting)
				spears and arrows
			Slaughter and bleed	Hang on a tree	To prevent soiling and contamination; desirabe by buyers
				Lay on leaves	To prevent soiling and contamination; desirabe by buyers
				Slaughter on the ground	Meat get soiled or contaminated
			Eviscerates	Immediate/delayed
			Skin	Immediate/delayed
			Defeathering	Use fire
				Plucking
			Cut into pieces
			Carry and transport
	Consumers		Trap
			Kill	Dogs
				hit by rod
				hit by stone
				pangas (with or without trchlight and hooting)
				spears and arrows
			Slaughter	Hang on a tree
				Slaughter on the ground
				Lay on leaves
			Bleed	Prevent meat from going stale
			Eviscrates	Immediate/delayed
			Skin	Immediate/delayed
			Defeathering	Use fire
				Plucking
			Cut into pieces
			Wash meat
			Carry and transport
			Prepare and cook meat
			Handle meat at purchase
Theme 3				Sub-themes
3. Practices
3.1. PPEs	Poachers		None	Not necessary, there is no time for any of that; focus is money
	Transporters		None	Not necessary, there is no time for any of that
	Local retailers		None	Not necessary, there is no time for any of that; focus is on money
	Consumers		None	Not necessary, there is no time for any of that; focus is on obtaining food
3.2. Handwashing	All Actors		Sometimes wash before and or after touching wild meat	To get rid of dirt (but not germs as we do not use soap)
				To prevent contamination of meat
			Wash after handling meat only	To get rid of dirt, and germs
			Do not wash hands	There is no water in the bush
				Cultural influence
				There is no time for hand washing
				Ignorance
3.3. Cooking	Consumers		Boil	To be tender
				To get rid of germs/infection/worms
				To get rid of toxins
				From experience/norm
				Older animals
			Sautee/stew directly
			Roast	Mostly birds and small animals
				Some are only tasty if roasted
				Because some e'g eland is just like cow
				Mostly considered not ideal= inner parts do not cook, still bloody, may cause infections
			Boil and or roast
			Eat raw meat	Oath taking
				No source of heat at hunting site
				KWS punishment
3.4. Storage	Poachers	Local supply		Salting
				Drying
				Boiling
				Store under shade
				Hang to drain fluids before cooking
				store in area inaccessible to flies
		Distant supply	Meat only hunted based on order thus no storage need	None
	Retailers	Local supply		Salting
				Drying
				Boiling
				store in area inaccessible to flies eg cupboard
		Distant supply		as per domestic animal meat in the shop
				Boiling, salting and drying
	Consumers	Local supply		Salting
				Drying
				Store under shade
				Hang to drain fluids before cooking
				Store in area inaccessible to flies
				Boiling
				Refrigeration
				Takes just enough
		Distant supply		as per domestic animal meat in the shop
3.5. Utensils hygiene			Some consider, especially consumers at home	Helps prevent contamination of meat
			Some do not	There is no time to consider that
				Do not care
				Unavailability of water at hunting sites
				Many people involved thus many other utensils of unknown hygiene status
				Can only use what is available at any time: Spears, arrows, pangas, sticks, hands
3.6. Mixing of meat	Poachers			Seperated and sold differently
	Retailers			Mixed with domestic animal meat in butcheries, eateries, meat markets
	Consumers		Yes, even cook different species together/no	Meat is meat, regardles of species
3.7. Avoidance			Avoidance of some animals	sick/allergy, hare (food for dog), zebra (hooved), impala (worms), carcass (bible discourages), weak/colapsed animals
			Avoidance of predator/dog bite marks area	Could have germs/be infective
			Avoidance of poorly bled animals	Blood is infective
			Avoidance of broth	not tasty; is foamy, have germ; have toxins; can cause diarrhea, just discard without reason
			Avoidance of some organs (others do not)	eviscerates (not edible, carry infection), pancrease (carry infection)
			Avoidance of butcheries/eateries suspected of selling wild meat
3.8. Species deception			Wild meat sold to consmers in distant market disguised as domestic animal meat	Motivated by sanction avoidance	Suspect that this has happened to them
				Motivated by need to maximize on profit from sales	Informed after eating meat
					Avoid suspicous meat outlets
			Hunters/ local retailers may not inform buyers
			Some local buyers ask to know specific species
			Some local buyers do not ask about species
			Local buyers always know local retailers are selling them wild meat
			Some local buyers can tell what species meat is from
3.9. Meat inspection			Visual, touch, smell…by self	Gross dirt, worms, any abnormality e.g change in color, viscera
				Watery lungs (in wildebeest cause rashes), enlarged liver, pancrease
				Presence and appearance of blood (Present=fresh)
			Other forms of inspection	Burry meat under sand and urinate on it, if it pops, not safe
				Burry meat under sand if it pop, not safe
				Boil meat, if it keeps on dropping out of sufuria, not safe
				Feed meat to other animals eg cat and dog
				Retailer eat meat to confem it is ok before sale
			Not done	There is no time to consider that
				Do not know how
				Assumes wild meat/WA are safe
				No reason
				God protects
			Buyers do not ask if inspection was done	Seller would not say the truth
				It will look awkward
				I only wat food, do not care
			Assumed inspection by someone in authority
3.10. Concern about hygiene by consumers			Not necessary
			Believes seller is always observing hygiene
			Fears/avoids asking seller about the hygiene of the meat
			Important	Check for cleanliness of seller, packaging of meat
3.11. Packaging of meat			Domestic animal meat containers		Dirty
			Plastic buckets, jerricans		Blood stained
			Sacks		okay
			Waterproof nylon bags	To prevent leaking thus evade arrest
				Rarely to prevent contamination
			Uhuru bags
			Purse
			Wrapped in clothes
			Not packed	Lined around the body
				Carried with bare hands or bare back
Theme 4		Sub-themes
4. Knowledge of disease and injuries					Subthemes
4.1. Diseases		Have been or witnessed someone sick	Specific diseases	Anthrax	Sources: Consuming meat from dead animals	Reasons:Wild animals are not treated
		Have not, but witnessed someone sick		Worm infestation	Consuming meat from some animals	Wild animals eat lots of things like toxins
		Knowledge of disease or clinical signs		Amebiasis	Consuming excess meat	Wild animals have infections, and ticks
				Diabetes	Consuming excess meat on an empty stomach
				Typhoid	Touching wild animals, like dead ones	Wild animals may have toxin from snake or tick bites
				Rift valley fever	Feeling after eating wild meat unknowingly	Wild animals could have been injected with drugs
				"Measles"	Hanging hare meat under sun can cause Anthrax
				Constipation	Eating undercooked meat;not all blood eliminated
					Meat is hnadled by unhygienic people e.g herders
					Wild animlas are not treated or cared for; meat not inspected
			Clinical signs	Stomach ache	Solutions to known health risks:
				Diarrhea +/-blood	Visit hospital
				Skin pimples/blackish swelling	Aware of, thus avoid animals that have infection
				Headaches	Use over the counter medication
				Vomiting	Leave unattended; heals	Fears being questioned at the hospital
				Mental disorientation	Properly cooking meat	No reason
				Back pain_gazelle meat	Traditional remedies
				Fever	Animals associated with Known health risks:
				Skin rashes	Wildebeest
				Joint pain, body pain, weakness	Impala
				Allergies	Buffalo, , giraffe
				Death	Zebra
		Know wild meat may have infections but not specific disesase/signs
		Do not know, have not been sick, neither witnessed a sick person
		Believes wild animals are safe to handle and consume	Less fatty thus healthier
			Eat variety of beneficial herbs
			Are not treated with drugs
			Diseases heard on radio about DA are rare in WA
			Have medicinal benefits
4.2. Injuries			When handling wild meat	Knife cuts	Solutions to injuries:	Causes of injuries: Rush and hastiness
				Bone cuts	Leave wound unattended
				Bites and other injuries from animals	Visit hospital
			Non-related	Thorns	Avoid carrying sharp objects like knifes during hunting
				Snake bites	Being careful while handling meat
					Based on experience, can be avoided
					Traditional remedies

## Sheet: VC structure, governance, spcs
	Themes	Sub-themes
	Roles
	Poachers	For sale
		For consumption
	Retailers
	Wholesalers
	Transporters
	Opportunistic harvesting and consumption	Roadkills
		Rail kills
		Electrocuted animals
		Predator trail
		Trapped animals
		Dead wild animals from unknown caiuses
		Community kills
		Truck drivers obtqaining meat from above scenes, especially in Konza and Malili
Relation of role to others
	Hunters sell wild meat locally	Homesteads
		In local butcheries
		To people along the way
	Poachers supply retailers and wholesalers in distant meat markets butcheries and eateries
	Transporters receive meat from hunters
	Hunters also transport meat to retailers
	Retailers sell to consumers
	Wholesalers at Burma sell to other retailers, streat food vendors, consumers, and hotels
	Poachers selling to truck drivers along Mombasa Road
	Meat from roadkills sold backstreet in Malili
	Obtaining meat from friends and family	Husband
		Sons
Role	Motivation for role
Poachers	Hunt for consumption
	Lack of food during drought or general lack of food
	Poaching for sale
		Locals, butcheries, eateries, meat markets	Sell for money for other needs
			Sell if excess
			Sell to neighbors that are needy
	Cultural habits _Kambas	Age
		Rites of passage
		Tribe
		Fun
	Availability of animals	Closer to home
		Are weak thus can be outrun
		Available wild animal carcasses
		Are many/stray in the community during drought
		During planting seasons
		When almost harvesting
		Presence of ferrocious animal
Wholesalers/Retailers	Income source
	Wild meat is cheap to purchase for sale
Consumers	For consumption
	Lack of food during drought or general lack of food
	Wild meat is lean and less fatty
	Wild meat is free meat for consumers
	Consumers lack money for other meats that are expensive
	Consumer's desire to eat meat
	Wild meat is tasty
	Tastes like domestic animal meat
	For medicinal purposes	Lion oil	For pneumonia, flu/cold, polio, arthritis PM080805Kn-K
		Ostrich oil	For pnemonia, promote growth in children
		Zebra oil PM051105Mt-K	Heals polio, chest pains
		Eland meat	Fasten post partum recovery (BAG04080523Km-K)
	Alternative source of protein when livestock are away during drought season
	Supplement other foods
	Reduction in livestock numbers
Species Targeted for the value chain
	Hare
	Giraffe
	Impala
	Buffallo
	Elephant
	Zebra
	Wildebeeste
	Gazelle	Grants
		Thompsons
	Warthogs
	Wild birds
	Dikdik
	Swara
	Squirrels
	Porcupine
	Antelopes
	Hartebeeste
	Guinea fowl
	Rat
	Doves
	Wild ducks
	Ostrich
	Eland
	Quail
	Lions
	Elephant
	Kudu
	Reason for species choice
	Species availability
	Large animals preferred for sale
	Consumer preference	Influenced by taste culture, religion, medicinal requirements
Method of hunting
	Use dogs
	Use of stones, or with catapults or slings
	Snares
	Spears and arrows
	Motorbikes, torchlights and machettes
Poaching hotspots
	Katumani
	Kadhiani
	Maanzoni
	Kapiti
	Kenol
	Rural areas of Machakos
	Lukenya
	Sultan Hamud
	Kyumvi
	Kasalama
	Konza
	Isinya
	Kiimakiu
	Komarock, Machakos
	Katani
	Airways
	Kitengela
	Olturuto
	Kitengela
	Kilonito
	Maili Tisa
Wild meat destinations
	Nairobi
	Burma Meat market
	Arthiriver
	Mlolongo
	Makutano Junction
	Muthurwa
	Kariakor
	Kabanas
	Malili Town
	Konza
	Isinya
	Mavivye
	Sultan
	Katani
	Airways
	Kayole
	Utawala
	Mathare
	Ruai
	Githunguri
Temporal Characteristics
	Seasons of increased activity	Reason for motivation
Poachers	Drought	Animals stray into the community
		Animals are weak
		Livestock are away, wild animals are an alterntive source of protein
		Animals die
		Increase demand for meat
		Need for meat for festivities
	Early or late growing seasons	Revenge from farm invasion
Retailers	Christmas	Increase demand for meat
	Just anytime there is opportunity
	During rainy seasons	Snares easily set as animal paths visible
Consumers	Drought	Animals stray into the community
		Animals are weak
		Livestock are away, wild animals are an alterntive source of protein
		Animals die
		Increase demand for meat
		Need for meat for festivities
	Early or late growing seasons	Revenge from farm invasion
Governance
Formal	Poaching, sale of and consumption of wild meat is prohibited
	KWS has got village informants	Neighbours
		Family members
		Friends
	Crackdown by KWS reduce prevalence of practice
	Laws are only applicable around protected areas
	Unaware of any laws
	Police at roadblocks are bribed to allow wild meat to pass
	Hunting for subsistence do not have any rules
	Jane/John Doe responds to scenes of roadkills, or where animals have been trapped or killed	Community inform Jane/John Doe of any incidences
		Give permission for consumption or not
		Perceived to inspect meat for safety
	KWS taught that it is unsafe to eat wild meat
	One can be arrested for having wild meat
	Laws are unfair	Wild animals invade farms
		Wild animals attack livestock
		Wild animals make livestock sick
		Animal compete with livestock for feed and water
		Scares children when going to school
		Delayed compensations
	Small sized animals can be harvested, but it is illegal to harvest meat from wild animals
	Poachers undergo counselling as steps to prevent practice
	Small animal scan be harvested, but it is illegal to harvest meat from wild animals
	Harvesting wild meat is illegal unless permission is obtained from KWS
	KWS are not being effective
	Wild animals should be fenced off communities
	Supporting conservation efforts by communities is a source of income
	If you sell wild meat to someone and they get sick, you can be arrested
	Peope are compensated for not consuming meat
	Eating raw meat as punishment for poaching
	Family members serving jail term for poaching for meat
Informal	Meat is sold based on trust, known persons, established relationships
	To avoid arrests, people act in haste
	Commercial poachers and traders are organized
	Poachers have got informants too
	Anyone in a hunting group must get a share of the hunt
	Specialized packaging to avoid drawing attention
	Informants to KWS could be killed, or threatened
	No rules for subsistence poaching
	Sale is just to anyone
	Women are not allowed to hunt
	Fear for reproaching vendors selling wild meat mixed with or disguised as other meats
	Oath taking by poachers	Verbal agreements
		Eating meat raw
