# Supplementary material for: Limited knowledge of health risks along the illegal wild meat value chain in the Nairobi Metropolitan Area (NMA)
Source: PLoS One. 2025 Mar 26;20(3):e0316596. doi: 10.1371/journal.pone.0316596 (PMC11940438; doi:10.1371/journal.pone.0316596)
Supplement: S5 File — (XLSX) [file pone.0316596.s005.xlsx]

## Sheet: Study xtics & Extracted data
Study ID	Author	Year	Title	Study Design	Data collection	Sample size	Population	Food of focus	Observed or reported lack of PPEs	Handwashing	Handwashing with soap	Cleaning of surfaces and utensils	Method of cleaning utensils and surfaces	Cooking methods	Vendor's environment	Personal hygiene	Food storage	Other foods in the shop	Knowledge, attitude and perceptions				Area within Nairobi	Important conclusion	Article type	Include meta-analysis?	Reviewer
Odhiambo2017	Odhiambo WA,Kebira AN,… AN,2017 U	2017		Cross sectional study design using questionairre but not specified which type		70	Vendors and consumers	chicken, water and milk		Hand washing practices was not found to be a risk factor of Campylobacteriosis.	Not reported as study finding	Not reported	Not reported	Undercooking of chicken in this study was found to be a risk factor for transmission of Campylobacter.	If processing of the chicken is done in the same environment where cooking is done, it increases the risk of contracting Campylobacter infections.				Those who were well educated had increased knowledge on importance of hygiene and safer food handling practices.				Burma, Ngara	Age, education level, occupation, undercooking of chicken, site of processing chicken, source of milk method of storage of milk, source of water and method of treating drinking water were found to be associated with transmission of Campylobacter. Microbial load in all the samples exceeded the acceptable total viable counts of 103 CFU/g in milk, 104 CFU/g in chicken and 2.2/100ml in water as the l…	Journal article	No	Phylis
															Source of water was found to be a risk factor for transmission of Campylobacter.
Parorit2022	Parorit LC	2022	Street Food Vendors and Food Access: a Comparative Study of Viwandani and Buru-buru Residential Areas in Nairobi, Kenya	Exploratory research design	semi-structured questionairre, Observation	104	Food vendors	githeri, chapati, mandazi, rice, matumbo, ugali, fruits, vegetables, beans, peas, mutura, soup, cooked/fresh chicken parts, cooked/fresh meat, cooked/fresh fish, eggs	81% of vendors did not have aprons and caps while preparing food; education positively influenced adoption of PPEs	Not reported	Not reported	Preparation surfaces were not cleaned and the vendors could just use these surfaces without cleaning to remove the remaining of food prepared the previous day			Water was recycled until dirty as indicated by a brown color and thick consistency	Blowing in air into polythene bags for packaging food		Fresh uncooked foods such as vegetable and fruits were not washed properly	It was observed that education had a positive impact on vendors food handling skills, PPEs, clean environment				Viwandani Ward, Buruburu	Hygiene practices, poor water quality and shortage, poor personal and utensil hygiene and business location in crowded and dusty vending areas causes food contamination	Thesis	No	Phyllis
												This led food vendors to use small amounts of waterto wash utensils and cleaning therefore impaired hygiene				Reusing oil for different foods
Wafula2014	Wafula SE	2014	Mapping the Physical Constraints to Food Safety in Nairobi’s Informal Settlements: Case Study of Mathare	Not mentioned	FGDs, Observations, Maping exercise	215	Food vendors, consumers, livestock keepers	Cooked/uncooked cereals, vegetables, meat, and fruits		Unsafe practices were especially related to inadequate storage and reheating of food before sale, insufficient hand washing	Not reported	For those vendors dealing with cooked food, the washing of utensils may also be compromised as the water may have been recycled.			….food vendors are located in environments characterized by open drains, open sewers, heaps of garbage and along dusty roads. The open drains are chaotic in that solid wastes are also disposed in them causing them to be blocked and produce stench odour. The blocked and smelly drains attract insects such as flies which are vectors; thus possibility of spreading diseases.		The food vendors lack appropriate storage facilities for their items which causes spoilage especially if the food stays overnight.		Most vendors and consumers also expressed basic biomedical knowledge and awareness of disease transmission by describing the presence of dirt at the vending site that pose health risks				Mathare	In conclusion the project was designated to map the physical constraints to food safety in Nairobi’s Informal Settlements. From the study, it has been found out that the major physical constraints in these settlements are poor road infrastructure, inadequate water reticulation, poor sewerage system which is non-existent or in disrepair, lack of storage facilities and congested public space. On th…	Thesis	No	Phyllis
															Toilet distribution also shows where these people can access the toilets during the time of food vending. Bondeni village has only one toilet and hence the food vendors will have challenges of accessing it especially during peak hours of their businesses as this will mean leaving their business unattended. Most of these vendors therefore have to look for alternative means of using the toilet serv…				Knowledge of severe food-borne diseases such as typhoid and cholera and their ways of transmission were also mentioned by all vendors and many customers, who thereby demonstrated basic knowledge on disease transmission via food and water.
															Water is relatively expensive in the settlement which forces food vendors to use water sparingly. This could compromise the cleanliness of the food they sell especially if they are not cleaned well and also the utensils in which are used.				Consumers and vendors referred to hygiene as personal pureness and positive personal qualities such as neat manners, being friendly, and polite. Also, ‘cleanliness’ seemed to have a moral connotation and was associated with having a good moral attitude
																			Both observations and discussions with vendors and consumers made it clear that there is a strong focus on the personal neatness and appearance of the vendor. Vendors are conscious of changing stained clothes to clean ones, putting on colorful dresses before presenting themselves to customers at their vending sites.
Alarcon2015	Alarcón P,Muinde P,Karani M,Akoko JM,Fèvre EM			Cros­s-sectional study	FGDs, KIIs	571 interviews, 75FGDs		Food products from cattle, sheep and goat		Not reported	Not reported	Equipment contamination			human contact contamination; animal movements; and lack of hygiene		Poor cold chain system						Nairobi	This study identified main food safety and zoonoses risk practices, people and VC factors involved in risk taking activities to help future control programmes in the Nairobi beef, sheep and goat system. Food safety risks and diseases can be effectively controlled and understood when these are investigated using a food system approach which considers chain governance, barriers and inequalities. Th…	Conference presentation Abstract	No	Phyllis
															contamination; animal movements; and lack of hygiene
															Water contamination
Musakala2022	Musakala DI,of Hospitality MA,…,2022 U	2022	Analysis of Food Management Practices and Safe Provision in Unclassified Restaurants in Nairobi City County, Kenya	descriptive survey design	Questionairre_not specified which type	189 respondents	Hotel managers, supervisors, chef, waiter	All	all kitchen and stores staff are provided with uniforms and shoes (mean of 3.6 and std dev of 1.4), safety protective gears/tools/equipment (mean of 3.5 and std dev of 1.5),	majority of respondents agreed that they washed hands every time after visiting the washrooms as indicated by mean response of 3.5 and standard deviation of 1.4.	Not reported	clean the working areas after and before food preparation (mean of 3.5 and standard deviation of 1.5) and adhere to policy of clean as they go after handling every item as shown by mean response of 3.5 and standard deviation of 1.5.		cooked foods are reheated at 76.7o C to prevent food contamination (mean of 3.6 and std dev of 1.4)	The influence of food legislation compliance on safe food provision by unclassified restaurants was statistically significant as supported by a chi square of 4.544 and a reported p value of .025<0.05.		most of respondents agreed that the restaurants store red and white meats in in separate fridge/freezers/cold rooms as shown by mean response of 3.6 and standard deviation of 1.4.		The Chi square test results showed that food hygiene training and safe food provision by unclassified restaurants have a significant association. The influence of food hygiene training on safe food provision by unclassified restaurants was statistically significant as supported by a chi square of 5.094 and a reported p value of .019<0.05. The results imply that food hygiene training significantly…				Nairobi CBD	This paper concludes that food handling practices, food hygiene training, food legislation compliance and role of management impacts the safe food provision by unclassified restaurants. The study recommends for the need to periodically train restaurant workers on proper food handling practices. There is need for restaurant management to provide workers with sufficient clean dress code. The restau…	Journal article	Yes	Phyllis
									Also, most of the respondents were agreed that they use gloves while handling salads (mean response of 3.5, Std Dev of 1.4)	Most respondents also indicated that they washed hands before and after handling foods (mean response of 3.7 and Std. Dev. of 1.3).		Most of the respondents also agreed that they adhere to the policy on the use of chopping boards as per the colour codes (mean of 3.5 and standard deviation of 1.5).							Majority 60.5% of restaurants did not periodically organizes food safety training programmes in conjunction with industry experts for their staff
												there is proper cleaning of the food storage area before storing new products (mean of 3.5 and std dev of 1.4)							Most of the restaurants 52.9% were committed enforcing food safety policies, guidelines and procedures
												the respondents agreed that proper cleaning and sanitization of utensils is done daily (mean of 3.6 and std dev of 1.4)
Kariuki2017	Kariuki EN,Ng'ang'a ZW,- The East African Health PW,2017 U	2017	Food-Handling Practices and Environmental Factors Associated With Food Contamination Among Street Food Vendors in Nairobi County, Kenya: A Cross-Sectional Study	descriptive cross-sectional study design	Structured questionairre	149	Street food vendors	eggs, boiled beans, ugali, kachumbari, mutura	There was a significant association between use of an apron and food contamination (P<.001), whereby a decreased risk was observed if one wore an apron (OR 0.190; 95% CI, 0.091– 0.394). Although use of a cap to cover hair was not significantly associated with food contamination (OR 0.531; 95% CI, 0.258–1.093; P=.084), there was a higher occurrence of food contamination among the respondents who d…	The highest occurrence of food contamination (85%) was among vendors who did not wash their hands at all, either before handling food items or after handling raw food items	The vendors who washed their hands using soap and running water had no occurrence (0%) of food contamination. Occurrence of food contamination was 17.2% among vendors who used plain water placed in a container and 16.7% among those who used soap and water placed in a container.				Vendors who had access to a toilet had a lower occurrence of food contamination (22.1%) compared with those who had no access to a toilet facility (75%)		It was observed that a majority of vendors (59.7%) stored leftover food in a cupboard, and only 18.1% stored it in a refrigerator. Although this variable was not significantly associated with food contamination (x22, 0.05 = 4.431, P=.109), there was a higher occurrence of food contamination among respondents who stored leftover food in a cupboard (40.4%) compared with those who either stored the …						Githurai and Gikomba	Access to a toilet facility and availability of running water within the toilet facility decreased the likelihood of food contamination. The presence of pests/rodents had a positive association with food contamination. There is a need for more basic amenities, especially toilets and water facilities, within these markets, as well as sensitisation on pest control	Journal article	Yes	Phyllis
										The method of hand washing was significantly associated with food contamination (x2 3, 0.05 = 60.657, P<.001). The highest occurrence (85%) was among vendors who neither washed their hands before handling food items nor after handling raw food items.					Accessibility of running water around the toilet facility was thus negatively associated with food contamination (x2 2, 0.05 = 36.046, P<.001), whereby a higher occurrence of food contamination was observed among those who did not have running water (30%) compared with those who had running water (15.9%)
										Some food-handling practices were significantly associated with food contamination. Access to fresh running water for hand washing while preparing food was negatively associated with food contamination (P<.005), whereby a decreased risk of having contaminated food was observed if one had access to fresh running water (OR 0.355; 95% CI, 0.177–0.713) (Table 3). The occurrence of food contamination …					Food contamination was highest among vendors who used municipal containers for waste disposal (40.4%).
										Hand washing before handling food items was also negatively associated with food contamination (P<.005), whereby there was a decreased risk of contaminated food if vendors practiced hand washing before handling food items (OR 0.018; 95% CI, 0.006–0.051). There was a lower occurrence of food contamination among those who washed hands before handling food items (10.8%) compared with those who did n…					Presence of pests/rodents was significantly (P<.001) associated with food contamination, with vendors who reported presence of pests/rodents having a 5.9-fold risk (OR 5.921; 95% CI, 2.831 12.383) of having contaminated food
										Hand washing after handling raw food items was practised by only 13.4% (20) of the vendors. This variable was however not significantly associated with food contamination (OR 1.288; 95% CI, 0.490–3.383; P=.607)					Raw sewage lines, dust, flies, and vehicle fumes were some of the potential environmental contaminants reported by the vendors. The relationship between environmental contaminants and food contamination was not statistically significant (OR 0.363; 95% CI, 0.099–1.327; P=.113). However, those reporting the presence of such contaminants around their vending site had a higher occurrence of food cont…
										The highest occurrence of food contamination (85%) was among vendors who did not wash their hands at all, either before handling food items or after handling raw food items. This variable was significantly associated with food contamination (x2 3, 0.05 = 60.657, P<.001) (Table 3).					Although the relationship between having a medical examination (check-up) and food contamination was not significant (x2 3, 0.05 = 4.216, P=.239) (Table 3), the occurrence of food contamination was highest among vendors who had regular check-ups more than 3 months apart (47.2%) and least among those who had their medical check-ups less than 3 months apart (20%)				In terms of acquisition of knowledge on food preparation, a majority of vendors (63.8%) had acquired food preparation skills through observation, and only 3.4%had been formally trained.On examining this variable in relation to food contamination, there was no significant association (x2 3, 0.05 = 1.371, P=.725)
Wainaina2020	Wainaina E,Otieno CA,Kamau J,Health AN,2020 U	2020	Norovirus infections and knowledge, attitudes and practices in food safety among food handlers in an informal urban settlement, Kenya 2017	a cross-sectional survey	Semistructured questionairre; observation	283	Ready-to-eat food vendors	unpacked, locally prepared, ready-to-eat foods	avoiding food handling with bare hands (96%); 40% were observed touching ready-to-eat food with bare hands.,	hand washing regularly (98%), During observation, out of 283 respondents, only a quarter (26%) of food handlers were observed hand washing before handling ready-to-eat food	from obseervation 43% worked in premises without soap and water for hand washing.	washing the cutting board after using (91%),			Of the 283 respondents, 19 (7%) stated that they had a medical examination certificate, required to sell food, but only eight medical certificates were physically observed. Food handlers reported the two most important reasons for having an official medical examination certificate before selling food were overall self-awareness of health status (85%) and the ability to prevent disease transmissio…		We rarely observed (3%) raw food in contact with ready-to-eat food.		Most food handlers surveyed had basic knowledge on the rationale for food hygiene. More than 90% of the enrolled food handlers had the basic knowledge that hands should be washed before handling ready-to-eat food to prevent illness.				an nformal urban settlement in Nairobi	The norovirus infection was prevalent amongst food handlers in this informal settlement yet most of them were unaware of the virus. Many food handlers had no medical examination certificates and few were trained on food safety. Infected food handlers had unhygienic practices and some were without knowledge of basic modes of disease transmission. We recommend increased training on hygienic practic…	Journal article	Yes	Phyllis
															not allowing customers to select food with bare hands (96%)				When asked to agree or disagree with ways that food can be contaminated after cooking, having a dirty chopping board was mentioned by 87% of food handlers, while vomit aerosols from infected persons was named by 83% of respondents. Nearly all (97%) thought that a dirty environmental location of sales could contaminate ready-to-eat food, and 93% believed that spitting in drinking water could cause…
															not handling food while sick with diarrhea (95%),				Regarding attitudes towards food handling, 84% agreed that they should obtain a medical examination certificate before engaging in ready to eat food business while 2% disagreed; 14% did not know they needed a medical examination certificate before engaging in business.
															taking medication to prevent and treat diarrheal illness (90%).				Nearly all (97%) food handlers believed that all food handlers were responsible for washing their hands before food preparation.
																			Reasons given for hand washing included to prevent diseases (59%), hygiene purposes (39%), and economic purposes (2%)
																			Explanations given by those who believed that food handlers were not required to wash their hands included that it depended on type of food sold (50%), how busy the food handler was (33%), and availability of water for hand washing (18%).
																			Respondents believed that food handlers should worry about diarrhea among themselves for health reasons (79%) and economic reasons (21%). Among seven (4%) respondents who did not believe that food handlers should worry about diarrheal illness, reasons given included that they take monthly medication to prevent illness (2 respondents), they believe food is always safe (2 respondents), they believe…
																			However, very few had specifically heard about norovirus: of the 32 (11%) food handlers who reported that they had heard about norovirus, 19 (6.7%) had learned of norovirus from the media, 8 (2.8%) had heard of it from health personnel and 5 (1.8%) did not recall where they had heard of it.
																			Improvement of food safety practices was the reason given by 95% of participants for why food handlers should undergo food hygiene training. Reasons for training to improve food safety were health and disease prevention (63%), general skills and acquired experience to maintain standards (27%), and economic reasons related to maintaining financial gain (10%). Among the 6% of respondents who did no…
Rotich2017	Rotich DJ,Burugu R,Chelimo D	2017	Food Safety Risk Factors in Selected Outside Catering Enterprises in Nairobi, Kenya	descriptive survey design and a quantitative approach	Questionairres	60	Catering food handlers	All	Not reported	Kitchen personnel washed hands before cooking (mean 4.3)		many food handlers very often do not use knives to cut different foods without washing each time (mean =3.8). Majority reported that they always wash cutting boards before use (mean 4.5), clean work surfaces before use (mean 4.5), ensure equipment used during preparation were clean (mean 4.6), ensured trays used for serving were clean (mean 4.5),		ensured food is cooked for the required period of time (mean 4.3)	kitchen and service staffs all had medical health certificates (mean 3.6)		food was not held for long before service/consumption (mean 3.5), food leftovers were disposed after clearing (mean 4.1), meat and vegetables were not mixed at any-time (mean 3.5),						Nairobi	The negative linear relationship depicted by the study results showed that there is a general need for improved food handling practices by the food handlers. Therefore, it can be concluded that having good handling practices minimized chances of bad food. The key habits related to food safety include personal hygiene and preparing food on clean surfaces. All of these factors have serious implicat…	Journal article	Yes	Phyllis
										All personnel wash hands before serving (mean 4.1), all personnel washed hands after disposing food (mean 3.7),		In addition, quite a number of the food handlers reported that they very often ensured that there are different work surfaces for different categories of food (mean 3.9), ensured kitchen and service area is free from flies (mean 3.9),		majority of the food handlers reported that they very often ensured that food was cooked in the right temperatures (mean 4.2),	It was important to note that majority of the food handlers often ensured that disposal bins were well covered (mean 3.2) and fallen food was not picked up and served (mean 3.2)
										food handlers always ensured that hands were washed after visiting toilets (mean 4.6).		that majority of the food handlers reported that they always ensure that plates used to serve food were clean (mean 4.6)			Food handlers reported that they very often ensured that their staffs maintained short nails (mean 4.4), personnel did not sneeze in the food areas (mean 4.0), all burns and cuts were well covered (mean 4.3),
												equipment used to hold food were clean (mean 4.1)			staffs wore clean working clothes (mean 4.4), staff handled food as little as possible (mean 3.8) and staffs kept their hands-off hair, nose or open wounds (mean 4.1). Majority reported that they often did not allow their staffs to work when they had coughs and colds (mean 3.1).
												table clothes used were clean (mean 4.4) and kitchen and service area were cleaned frequently (mean 4.1)
Sirma2023	Sirma A,Muthuma E,Kariuki J,… AM,2023 U	2023	Using a value chain framework for food safety assessment of edible offals in Nairobi, Kenya	Review		Not mentioned	Offal handlers at slaughterhouse, distributors, retailers					There is minimal use of licensed meat carriers or containers or poor maintenance of the licensed ones,			Weak enforcement of offal transportation regulations as per the Meat Control Act Chapter 356		Practice of mixing red and green offals poses a risk of cross contamination						Nairobi	We conclude that continuous education on production of quality and safe meat along the value chain, coupled with strict enforcement of the legal framework, is inevitable so as to build consumer confidence on safety of these products.	Journal article	No	Phyllis
															Inadequate system for tracking and tracing the offal distribution system		Long distance transportation in non-refrigerated containers to the markets
															Hygiene of the retail areas is occasionally overlooked if sold to informal markets as compared to formal ones such as butcheries, restaurants or hotels,		Inadequate or lack of monitoring product temperatures during transport
															Inadequate or lack of cold chain facilities.
Birgen2020	Birgen BJ,Njue LG,Kaindi DM,… FO,2020 U	2020	Determinants of Microbial Contamination of Street-Vended Chicken Products Sold in Nairobi County, Kenya	A cross sectional study	Food safety checklist, observation	15 vendors	Food vendor	Chicken	The survey also revealed that none of the interviewed street vendors handled food with any special equipment or disposable gloves	20% did not wash their hands during handling and preparation of chicken products.		Six in every ten (60.0%) of the vendors also did not cover their utensils			only 33% of the vending places were sheltered while 60.0% of them were not clean.	Lack of clean clothing (60%)	only 20.0% covered chicken products awaiting sale						Koriogocho, Kariobangi North	These findings demonstrate that chicken products sold in the streets of Nairobi constitute a potential health hazard to consumers because of high pathogenic bacterial counts such as E. coli, Salmonella spp., and C. jejuni isolated from the products that rendered them microbiologically unsafe and unacceptable. Their presence in ready-to-eat foods indicates a great risk to handlers and consumers an…	Journal article	Yes	Phyllis
															87% of vendors prepared their chicken products on site	and long nails with visible dirt of some vendors increased chances of cross contamination and posed a health hazard to consumers of street-vended chicken products.
															lack of refrigeration and storage facility for their cooked chicken before sale	It was also observed that all the vendors served chicken products while at the same time handling money.
															Six in every ten (60%) of the studied vending places were not clean, and 33% had pests and flies in the surroundings. Eight in every ten (80%) and two-thirds (67%) lacked hand washing and waste disposal facilities, respectively
															Lack of waste disposal facilities prompts the vendors to discard their wastes behind the vending sites and in the streets which attract flies and pests that act as vectors for pathogenic microorganisms
															Most vendors used dirty water to clean the utensils which was normally recycled and reused severally hence increasing chances of cross contamination and subsequent transfer of pathogens to the products.
Carron2018	Carron M,Chang YM,Momanyi K,… JA,2018 U	2018	Campylobacter, a zoonotic pathogen of global importance: Prevalence and risk factors in the fast-evolving chicken meat system of Nairobi, Kenya	cross-sectional survey	Structured questionairre	179 farms,	Broiler and indegenus chicken farms and retailers	Chicken	Not reported			display material not easy to clean (OR: 7.86 (95% CI: 1.22±155.59]) increased the prevalence of Campylobacter at retailer premise.					selling defrosted meat (p = 0.02), which increased the odds of Campylobacter spp. presence at the retailer premise by 4.69 (95% confidence interval, CI: 1.31±19.97)						Dagoretti, Kibera	The relatively high prevalence of Campylobacter spp. across different areas and value chain nodes indicates a clear human exposure risk. The open nature of both small-scale broiler and indigenous chicken production practices with low biosecurity, hygiene and informal transactions, likely plays a role in this. In terms of recommendations arising from this study, the risk factors identified support…	Journal article	Yes	Phyllis
Mathenge2017	Mathenge JM,Gicheru MM,- The East PO,… C,2017 U	2017	Food safety knowledge, attitudes and practices among food handlers working in meat selling establishments in the City of Nairobi	a descriptive simple randomized cross sectional study	Structured questionairre	100 food handlers	Food handlers in registered meat processing establishments	meat and meat products	Reported adherence to PPEs	The practice of washing hands was reportedly highly prevalent with most of the respondents always washing hands with water and soap before handling meat/ food (94.0%) and after defecation and/or micturition (90.0%)		Quite a sizeable proportion of respondents admitted not cleaning the meat contact surfaces including the chopping boards always (16.0%).		All the respondents responded on the negative on inquiring whether they ate raw or half-cooked meat.	Furthermore, 11.3% reportedly did not always ensure that they had valid medical licenses as they at times fail to go for the biannual medical checkups.	Quite a sizeable proportion of respondents admitted to not always trimming their finger nails (13.3%)	Of the food handlers interviewed only 86.9% said that they always ensured that cooked meat was not kept at room temperature for more than 4 hours while only 90.0% always separated raw meat from ready to eat foods (86.9%).		All respondents knew that hands should be washed before handling food and after visiting the bathroom. Additionally, an overwhelming majority of the respondents knew that insects such as cockroaches and flies might transmit food borne pathogens and raw (97.0%) and cooked meat should be kept separately (97.0%). In each case 95 (95.0%) food handlers responded correctly to the following questions; ‘…				Nairobi	Generally, it was observed that respondents had a satisfactory level of knowledge of food safety as well as a favourable attitude. Majority of the respondents exhibited above average practices in handling of foods, which is commendable. Training, motivation and initiatives should be provided to encourage food handlers to sustain this positive trend	Journal article	Yes	Phyllis
														The study participants who had one year of experience as a food handler or more performed slightly better than their counterparts who had less experience as food handlers. However, this did not reach statistical significance (p=0544)					Assessment of attitudes: Table 2 presents the findings on the assessment of the attitude of the food handlers. Majority of the study participants (86.7%) either disagreed or strongly disagreed with the statement; ‘Food borne outbreaks are natural life event’. The surveyed food handlers had a favourable attitude towards training on food handling and food safety with most of them (88.0%) agreeing o…
														The food handlers who had ever attended a food handling and/or food safety course had a statistically significantly higher KAP mean score than their counterparts who had reported that they had never attended a food handling and/or food safety course (respectively, 31.5±0.2 versus 30.3±0.3, p=0.003)
Chepkemoi2015	Chepkemoi SB	2015	Sanitation and hygiene meat handling practices in small and medium enterprise butcheries in Kenya-case study of Nairobi and Isiolo Counties.	cross-sectional survey	Semi-structured questionairre	134	Butchery owners and operators	Beef	Seventy (70) percent of the SME butchery operators in Nairobi Counties, did not wear protective clothing while selling meat	Sixty (60) percent of the SME butchery operators in Nairobi county did not wash their hands before handling meat.	From our observation it was clear that the SME butchery operators were not practicing hand washing possibly due to lack of hand-washing facilities like unavailability of running tap water or water stored in container, washing basin, soap etc	Thirty four (34) of the SME butcheries in Nairobi County cleaned butchery utensils like cutting knives, cutting boards, weighing scales and working surfaces by wiping with reusable piece of cloth.			As observed during administering of the questionnaire, the majority of butcheries did not have running tap water and that water for cleaning utensils was kept in open plastic containers, was inadequate and reused, hence compromising on hygiene	87% of the SME butchery operators in Nairobi County handled money concurrently with handling of meat	Fifty eight (58) percent of the SME butchery operators in Nairobi County used closed vehicles to transport meat from the slaughterhouse to the butchery.		The percentage of SME butchery operators who had not undergone training in meat handling hygiene were in Nairobi County				Makadara, Kamukunji, Starehe, Langata, Dagoretti, Westlands, Kasarani, and Embakasi Sub-Counties.	The study revealed that majority of SME butchery operators in the Nairobi and Isiolo counties did not adhere to the required sanitation and hygiene standards. All the sanitation and hygiene handling practices investigated could provide avenues for contamination of meat and possibility of occurrence of foodborne pathogens and spoilage organism, hence raising public health concerns and meat spoilag…	Journal article	Yes	Phyllis
												Our observation during the survey showed that after sale of organ meat, the butchery operators retailing meat also wiped cutting board and scales surfaces with dirty reusable cloth. We also observed that the piece of cloth used was not frequently washed or changed during the day			It was also observed that since most of the butcheries are located along dusty streets or roads, hanging meat in open space in the butchery exposes the meat to environmental contamination from dust and flies.		Despite the Meat Control (Transport of Meat) Regulations in Kenya stating that “NO other products except meat shall be transported in a carrier or container in which meat is transported” (GOK 2012), we observed that meat transport vehicles were also used to transport other food and non-food items		Although most butchery operators in our study had not received formal training on meat handling hygiene, a few indicated that they had received informal interactive hygiene information sharing through worker to worker interaction.
												The study revealed that utensils in SME butcheries in the study sites were not cleaned adequately as 35.9% of operators did not use detergent during cleaning of utensils and surfaces.					Despite being aware of the risk of meat getting spoiled when stored at room temperature, 83% of the SME butchery operators in Nairobi County stored meat by hanging it in open space in designated room during retailing.		Despite being aware of the risk of meat getting spoiled when stored at room temperature, 83% of the SME butchery operators in Nairobi County stored meat by hanging it in open space in designated room during retailing.
												It was also observed that some closed vehicle and containers used for meat transportation had blood stains from previous transported meat, indicative of inadequate cleaning.					To overcome problem of lack of cold storage facilities the SME butchery operators usually stock only daily meat sale capacity.
												The SME butchery operators in both counties cleaned meat transport containers with cold water without any detergent.					Majority of the SME butchery operators (95%) in Nairobi County transported meat from the slaughterhouse to the butchery using closed metallic containers
												Majority of the SME butchery operators (95%) in Nairobi County transported meat from the slaughterhouse to the butchery using closed metallic containers which are cleaned with cold water (67%)					The metallic containers or transport vehicles were not refrigerated as the distances covered were below the minimum stipulated distance requiring refrigeration of meat during transportation
												It was observed that some of the closed metallic containers had indentations
Murungi2021	Murungi MK,Muloi DM,… PM,2021 U	2021	The Nairobi Pork Value Chain: Mapping and Assessment of Governance, Challenges, and Food Safety Issues		FGDs and KIIs	76	Pig abbottoir operators, farmers and retailers	Pork	Not reported	Not reported	Not reported for the trader node				At the retail point, houseflies were reported to be a menace especially during the rainy season. The housefly could act as an agent to spread contamination. Many retailing points were reported to lack key infrastructure, such as running water or lack cold storage, with some meat hung for up to 2 days at ambient temperature. Most people working at the butcheries do not have medical certificates, m…		The lack of a cold chain and the fact that many traders were reported to slaughter the pigs without having a customer order, meant that carcasses were exposed to ambient temperature for long periods of time until a customer for the meat is found.		Traders perceived that consumers of pork did not demand quality, and hence no carcass grading or special cuts were necessary				Ndumboini, Kabati, Lyntano, Kibera, Korogocho, Dagoretti, City market	In conclusion, this study has provided an understanding of interaction between people working in the abattoirs and markets and urban farmers in Nairobi. It characterized the chains to which the people of Nairobi both contribute and are exposed, as well as illustrating their governance and food safety challenges. The findings have relevance to animal health and farming policy, as well as to food s…	Journal Article	No	Phyllis
																	Overloading of meat boxes was reported to occur frequently, with the consequence that these boxes could only be partially closed, exposing the meat to dust and other possible environmental contaminants
Carron2017	Carron M,Alarcon P,Karani M,… PM,2017 U	2017	The broiler meat system in Nairobi, Kenya: Using a value chain framework to understand animal and product flows, governance and sanitary risks		FGDs and KIIs	32	Farmers, retailers, other stakeholders	Chicken	Not reported	Not reported	Not reported	Lack of adequate water translated in lack of cleaning of meat cutting equipment and the working environment, increasing the risk of cross-contamination.			High level of sanitary measures and controls was reported for the large broiler companies in comparison to small-scale farms		There was no reference to dedicated transport means for birds or meat, rather crates and public buses were used.						Dagoretti, Kibera, City Market, Burma Market	The use of value chain mapping and framework analysis for understanding the structure of a fast-evolving system, as well as its risk practices and governance, presents novelty. This study highlights significant structural differences between different broiler chains. Inequalities in product quality and market access found across the system were significant. To thrive from the food safety and inco…	Journal Article	No	Phyllis
												Corridor vendors in City market were reported to commonly wash chicken carcasses in water buckets (not readily cleaned) before wrapping them in plastic bags, a practice potentially contributing to bacteria proliferation.			Biosecurity measures included ISO 22000-2005 certification (i.e. implementation of a food safety management system) of the slaughter plant, and presence of an HACCP (Hazard Analysis and Critical Control Points) system and a veterinary officer inspecting carcasses.									The use of value chain mapping and framework analysis for understanding the structure of a fast-evolving system, as well as its risk practices and governance, presents novelty. This study highlights significant structural differences between different broiler chains. Inequalities in product quality and market access found across the system were significant. To thrive from the food safety and inco…	Journal articlee
															poor level of hygiene in the market environments and multiple biosecurity breaches. In both cases, sanitary inspection was required, but participants reported little inspection enforcement, due to poor resource allocation. Inspectors in both markets linked rule breaking by traders, and lack of implementation of hygiene measures by retailers, to a lack of knowledge.
															In Burma market, sick animals were not treated. It was reported that small restaurants often bought animals which had died. Burma’s abattoir infrastructure and hygiene was reported and observed to be poor, with stone surfaces difficult to clean and no running water. In both markets, permanent identification (i.e. stamping) of inspected meat did not occur, making the identification of safe meat di…
															City market chicken meat was mainly kept at ambient temperature during the day and stored overnight in freezers, when not sold.
															Lack of water for cleaning was a major issue in both markets. While Burma had no running water (only water tanks), City market had some running water, but in insufficient quantity (it ran out early every day).
															Burma had no toilets and City market only a paying-one, which increased the risk of workers contaminating carcasses with unwashed hands. Sewage was present in both systems. In City market, the positioning of corridor vendors above the open drainage lines favoured contamination of their products. A lack of waste collection by the City council was a common issue cited by participants, leading to ga…
Carron2015	Carron M,Alarcón P,Häsler B,Fèvre EM,Karani M	2015	Using a value chain framework for food safety assessment of broiler and indigenous chicken meat systems of Nairobi	Not mentioned	FGDs and KIIs	18 FGDs, 236 interviews	Stakeholders along poultry value chains	Chicken	Not reported	Not reported	Not reported	poor cleaning and hygiene practices			significant environmental contamination of byproducts		Lack of cold chain						Nairobi	Optimal food safety and disease control strategies should consider the structure of the poultry meat system and stakeholder interactions to ensure effective programmes. This study provides a new perspective for epidemiologists and public health officers to address food safety risks in full understanding of the food system context.	Presentation abstract	No	Phyllis

## Sheet: Quality Assessment
Study ID	Selection (Max. 5 stars)	Comparability (max. 2 stars)	Outcome measures and analysis (max. 3 stars)	TOTAL
Alarcon2015	0	0	*	1
Birgen2020	***	0	***	5
Carron2015	0	0	*	1
Carron2017	**	*	***	6
Carron2018	****	*	**	7
Chepkemoi2015	**	*	*	4
Chepkemoi2016	**	*	*	4
Kariuki2017	***	*	**	6
Kariuki2018	***	*	***	7
Mathenge2017	*	0	**	3
Murungi2021	*	0	**	3
Musakala2020	****	0	**	6
Odhiambo2017	***	*	**	6
Parorit2022	***	*	***	7
Rotich2017	***	*	**	6
Sirma2023	0	0	0	0
Wafula2014	*	0	***	4
Wainaina2020	***	*	***	8
